# Supplementary material for: Retract p < 0.005 and propose using JASP, instead
Source: F1000Res. 2018 Feb 16;6:2122. Originally published 2017 Dec 12. [Version 2] doi: 10.12688/f1000research.13389.2 (PMC5749128; doi:10.12688/f1000research.13389.2)
Supplement: Supplementary file 1 [file f1000research-6-14775-s0000.tgz]

Archive with 1 entries (1 files):
- 690356b7-1d5c-4a5a-ba85-2b940efd4400.docx
